# Supplementary material for: Bird Diversity and Bird-Strike Risk at Lincang Boshang Airport
Source: Animals (Basel). 2025 Nov 9;15(22):3250. doi: 10.3390/ani15223250 (PMC12649180; doi:10.3390/ani15223250)
Supplement: Supplementary file 1 [file animals-15-03250-s001.zip]

Archive with 2 entries (1 files):
- animals-3914104-supplementary/
- animals-3914104-supplementary/animals-3914104-supplementary-Table S1.xlsx
