# Supplementary material for: Bird Diversity and Bird-Strike Risk at Lincang Boshang Airport
Source: Animals (Basel). 2025 Nov 9;15(22):3250. doi: 10.3390/ani15223250 (PMC12649180; doi:10.3390/ani15223250)
Supplement: Supplementary file 1 [file animals-15-03250-s001.zip › animals-3914104-supplementary/animals-3914104-supplementary-Table S1.xlsx]

## Sheet: Transect
Transect	Land-use type	Transect length (km)	Starting longitude	Starting latitude	Starting altitude (m)	Terminal longitude	Terminal latitude	Terminal altitude (m)
LC-01	woodland	1.94	E99.98269	N23.806578	1911	E99.968083	N23.909855	2169
LC-02	farmland	2.25	E99.990133	N23.796509	1843	E100.007127	N23.789341	1730
LC-03	woodland	1.84	E100.012608	N23.785219	1672	E100.020689	N23.792437	1849
LC-04	farmland	2.14	E100.015807	N23.777667	1699	E100.00319	N23.767077	1793
LC-05	woodland	2	E99.997593	N23.762468	1884	E99.984109	N23.756136	2178
LC-06	farmland	2.34	E100.011354	N23.758066N	1848	E100.02522	N23.754188	1775
LC-07	urban area	3	E100.024007	N23.742385	1860	E100.027678	N23.730222	1855
LC-08	urban area	3	E100.025697	N23.734058	1860	E100.024021	N23745426	1855
LC-09	farmland	2.07	E100.037401	N23.738695	1737	E100.028868	N23.739164	1810
LC-10	farmland	2.59	E100.053993	N23.74083	1664	E100.058291	N23.756859	1631
LC-11	woodland	2.08	E100.030138	N23.721740	1873	E100.046233	N23.718241	1736
LC-12	farmland	2.54	E100.035646	N23.712562	1795	E100.042788	N23.708815	1766
LC-13	farmland	2	E100.033507	N23.6964443	1868	E00.020886	N23.700738	2134
LC-14	water	2.2	E100.06093	N23.69943	1704	E100.054226	N23.708401	1722
LC-15	woodland	1.85	E100.067984	N23.715831	1806	E100.084604	N23.717169	1969
LC-16	woodland	2.18	E100.063983	N23.678245	1889	E100.057575	N23.692987	1801
LC-17	woodland	1.93	E100.029271	N23.672905	2056	E100.036646	N23.68232	1892

## Sheet: FDis
name	urban area	woodland	farmland	water
Fric1	0.01531	0.18313	0.332	0.1732
Fric2	0.17156	0.226	0.272	0.1036
Fric3	0.12123	0.196	0.261	0.104
Fric4	0.0513	0.251	0.224	0.1545
Fric5	0.0912	0.193	0.269	0.14422
Fric6	0.071379	0.1843	0.275	0.0946
Fric7	0.18336	0.22198	0.2544	0.12132
Fric8	0.05433	0.1753	0.2458	0.1321
Fric9	0.0833	0.2308	0.2872	0.136
Fric10	0.0727	0.2263	0.2286	0.175
Fric11	0.06324	0.2518	0.2659	0.12
Fric12	0.014821	0.1873	0.2803	0.122
Fric13	0.131318	0.1828	0.237	0.1456
Fric14	0.0815	0.1683	0.293	0.09362
Fric15	0.012612	0.1838	0.313	0.12236
Fric16	0.0909	0.1993	0.223	0.172224
Fric17	0.1006	0.12048	0.177	0.163625

## Sheet: PD
name	urban area	woodland	farmland	water
Fric1	752	1563	1245	868
Fric2	1120	1698	1443	736
Fric3	605	1721	1663	1212
Fric4	542	1907	1624	1103
Fric5	673	1803	1721	1043
Fric6	753	1753	1991	1526
Fric7	653	1991	1949	907
Fric8	452	2070	1911	1435
Fric9	646	1983	1652	1234
Fric10	576	1640	1628	1100
Fric11	634	1807	1507	1001
Fric12	431	2164	1601	921
Fric13	356	1899	1731	808
Fric14	763	1941	1634	1123
Fric15	727	2338	1433	1012
Fric16	761	1870	1534	1002
Fric17	843	2340	1426	703

## Sheet: MPD
name	urban area	woodland	farmland	water
Fric1	121	68	67	138
Fric2	109	62	91	126
Fric3	103	79	99	113
Fric4	106	86	83	115
Fric5	105	85	82	116
Fric6	104	88	79	118
Fric7	103	87	80	119
Fric8	106	86	82	121
Fric9	89	98	81	114
Fric10	100	101	82	116
Fric11	112	88	83	115
Fric12	108	89	80	118
Fric13	106	90	78	116
Fric14	104	88	85	86
Fric15	105	83	86	117
Fric16	106	85	84	108
Fric17	105	84	83	112

## Sheet: FRic
name	urban area	woodland	farmland	water
1	0.01531	0.332	0.18313	0.1132
2	0.17156	0.272	0.226	0.1036
3	0.12123	0.261	0.196	0.104
4	0.0513	0.224	0.151	0.1045
5	0.0912	0.269	0.193	0.1022
6	0.071379	0.275	0.1843	0.0946
7	0.18336	0.2544	0.22198	0.12132
8	0.05433	0.2458	0.1753	0.1321
9	0.0833	0.2872	0.2308	0.136
10	0.0727	0.2286	0.2263	0.175
11	0.06324	0.2659	0.1418	0.102
12	0.014821	0.2803	0.1873	0.112
13	0.131318	0.237	0.1828	0.09456
14	0.0815	0.293	0.1683	0.09362
15	0.012612	0.313	0.1838	0.08236
16	0.0909	0.223	0.1993	0.072224
17	0.1006	0.177	0.12048	0.063625

## Sheet: MNTD
name	urban area	woodland	farmland	water
1	101	56	60	86
2	79	45	41	63
3	78	43	35	49
4	77	38	30	56
5	76	47	36	61
6	75	43	32	66
7	76	34	37	44
8	76	45	38	59
9	78	43	31	62
10	79	33	34	60
11	78	34	31	61
12	79	58	36	68
13	73	31	29	58
14	56	50	21	63
15	62	57	33	67
16	93	30	34	63
17	88	32	32	62

## Sheet: SR
name	urban area	woodland	farmland	water
1	4	14	13	5
2	7	17	3	9
3	8	19	16	7
4	10	21	13	11
5	4	23	12	5
6	7	17	16	8
7	9	25	17	13
8	7	19	11	11
9	6	16	8	13
10	13	24	10	7
11	8	20	6	14
12	11	15	8	7
13	8	19	13	5
14	7	26	14	9
15	6	16	16	10
16	9	22	9	13
17	10	19	7	9

## Sheet: SES.MNTD
name	urban area	woodland	farmland	water
1	-0.0982271	-0.649529	0.993981	-0.175288
2	-0.744151	-0.871853	0.463473	-0.0982271
3	0.837164	-0.944151	0.440276	-0.0982271
4	1.39491	1.20098	0.405467	-0.871853
5	-0.649529	-0.798227	-1.90722	-0.490519
6	-0.0982271	-0.675288	0.514046	-0.0982271
7	-0.490519	0.837164	-1.55628	-0.744151
8	-0.871853	-1.56141	-1.56141	-0.649529
9	0.514046	0.686432	-0.990519	-0.0982271
10	0.409705	0.30189	-0.649529	-0.744151
11	-0.649529	-0.990519	-0.871853	0.837164
12	1.30706	-0.175288	-0.944151	1.39491
13	-0.0982271	-0.649529	-0.875288	-0.649529
14	0.514046	-0.744151	-0.990519	-0.0982271
15	-0.649529	-0.0982271	-0.109823	0.514046
16	-0.0982271	-0.990519	0.514046	0.409705
17	0.514046	1.35353	0.837164	-0.744151
18	-1.56141	-0.875288	0.686432	0.837164
19	-0.175288	0.405467	-0.849813	-0.649529
20	-0.490519	0.409705	-0.871853	-0.0982271

## Sheet: SES.MPD
name	urban area	woodland	farmland	water
1	-1.29823	-2.23823	-1.29741	-1.17529
2	-0.174415	-2.97442	-1.97442	-0.0982271
3	0.437164	0.437164	0.437164	-0.0982271
4	0.394907	0.394907	0.394907	-0.871853
5	-2.64953	-3.64953	-3.64953	-0.490519
6	-2.09823	-2.09823	-2.09823	-0.0982271
7	-0.490519	-3.49052	-1.49052	-1.74415
8	-1.87185	-1.87185	-1.87185	-0.649529
9	0.514046	0.514046	0.514046	-0.0982271
10	-1.4097	-1.4097	-1.4097	-0.744151
11	-1.64953	-1.64953	-1.64953	-1.83716
12	-1.30706	-1.30706	-2.30706	-1.39491
13	-2.09823	-0.0982271	-0.0982271	-1.64953
14	-1.51405	-1.51405	-1.51405	-0.982271
15	-3.64953	-1.64953	-1.64953	0.514046
16	-0.0982271	-3.09823	-3.09823	0.409705
17	0.514046	0.514046	1.51405	-0.744151
18	-1.56141	-1.56141	-1.56141	0.837164
19	-0.175288	-0.175288	-0.175288	-0.649529
20	-0.490519	-1.49052	-1.49052	-0.982271

## Sheet: SES.PD
name	urban area	woodland	farmland	water
1	-1.29823	-1.29823	-2.29823	-1.17529
2	-0.174415	-1.97442	-2.97442	-0.982271
3	0.437164	-2.43716	1.03716	-0.982271
4	0.394907	-2.39491	0.394907	-1.87185
5	-2.64953	-3.64953	-3.64953	-0.490519
6	-2.09823	-2.09823	-2.09823	-0.0982271
7	-0.490519	-3.49052	-3.49052	-1.74415
8	-1.87185	-2.87185	-2.87185	-0.649529
9	0.514046	1.41405	0.514046	-0.0982271
10	-1.4097	-2.4097	-1.4097	-1.74415
11	-1.64953	-1.64953	-1.64953	-1.83716
12	-1.30706	-2.30706	-1.30706	-1.39491
13	-2.09823	1.39823	-0.0982271	-1.64953
14	-1.51405	-2.51405	-1.51405	-0.982271
15	-3.64953	-2.64953	-1.64953	0.514046
16	-0.0982271	-3.09823	-3.09823	0.409705
17	0.514046	1.51405	0.914046	-0.744151
18	-1.56141	-2.56141	-1.56141	0.837164
19	-0.175288	-2.17529	-2.17529	-1.64953
20	-0.490519	-2.49052	-1.49052	-1.98227
